# Supplementary material for: Single-Cell RNA Sequencing Reveals HIF1A as a Severity-Sensitive Immunological Scar in Circulating Monocytes of Convalescent Comorbidity-Free COVID-19 Patients
Source: Cells. 2024 Feb 6;13(4):300. doi: 10.3390/cells13040300 (PMC10886588; doi:10.3390/cells13040300)
Supplement: Supplementary file 1 [file cells-13-00300-s001.zip]

Archive with 1 entries (1 files):
- cells-2814219-supplementary.pdf
